# Supplementary material for: A diverse global fungal library for drug discovery
Source: PeerJ. 2020 Nov 27;8:e10392. doi: 10.7717/peerj.10392 (PMC7703384; doi:10.7717/peerj.10392)
Supplement: Supplemental Information 3 [file peerj-08-10392-s003.xlsx]

## Sheet: cell assay initial screen hits
Plate	Extract id	M. smegmatis(M+) Hit %=10.8, 62/574	S. aureus (WT) Hit %=7.6, 22/288	S. aureus (MRSA) Hit %=8.2, 47/574	S. flexneri Hit %=0.17, 1/574	AS17tolc(E.coli) Hit %=1, 3/288			Hit criteria
FIU2	A1	_	_	_	_	_			Bold lettering	refers to extracts that show >90% inhibition, hence considered hits
FIU2	A2	_	_	_	_	_			_	<90% inhibition, not a hit
FIU2	A3	A3	_	_	_	_
FIU2	A4	_	_	_	_	_			S.aureus (WT) (gram positive cell wall)
FIU2	A5	_	_	_	_	_			S. aureus-MRSA multifrug resistant (gram positive cell wall)
FIU2	A6	_	_	_	_	_			E.coli-AS17tolc (gram negative cell wall, but more permeable than the the wild type E.coli)
FIU2	A7	_	_	_	_	_			M. smegmatis (gram variable, acid-fast dye staining cell wall)
FIU2	A8	_	_	_	_	_			S. flexneri (gram negative)
FIU2	A9	_	_	_	_	_
FIU2	A10	_	_	_	_	_
FIU2	A11	_	_	_	_	_
FIU2	A12	_	_	_	_	_
FIU2	B1	_	_	_	_	_
FIU2	B2	_	_	_	_	_
FIU2	B3	_	_	_	_	_
FIU2	B4	_	_	_	_	_
FIU2	B5	_	_	_	_	_
FIU2	B6	_	_	_	_	_
FIU2	B7	_	_	_	_	_
FIU2	B8	_	_	_	_	_
FIU2	B9	B9	_	_	_	_
FIU2	B10	_	_	_	_	_
FIU2	B11	_	_	_	_	_
FIU2	B12	_	_	_	_	_
FIU2	C1	_	C1	C1	_	_
FIU2	C2	_	C2	C2	_	_
FIU2	C3	_	_	_	_	_
FIU2	C4	_	C4	C4	_	_
FIU2	C5	_	_	_	_	_
FIU2	C6	_	_	_	_	_
FIU2	C7	_	_	_	_	_
FIU2	C8	_	_	_	_	_
FIU2	C9	_	_	_	_	_
FIU2	C10	_	_	_	_	_
FIU2	C11	_	_	_	_	_
FIU2	C12	_	_	_	_	_
FIU2	D1	_	_	_	_	_
FIU2	D2	_	_	_	_	_
FIU2	D3	_	_	_	_	_
FIU2	D4	_	_	_	_	_
FIU2	D5	_	_	_	_	_
FIU2	D6	_	_	_	_	_
FIU2	D7	D7	_	_	_	_
FIU2	D8	_	_	_	_	_
FIU2	D9	_	_	_	_	_
FIU2	D10	_	_	_	_	_
FIU2	D11	_	_	_	_	_
FIU2	D12	_	D12	D12	_	_
FIU2	E1	_	_	_	_	_
FIU2	E2	_	_	_	_	_
FIU2	E3	_	_	_	_	_
FIU2	E4	_	_	_	_	_
FIU2	E5	_	_	_	_	_
FIU2	E6	_	_	_	_	_
FIU2	E7	_	_	_	_	_
FIU2	E8	E8	_	_	_	_
FIU2	E9	_	_	_	_	_
FIU2	E10	_	_	_	_	_
FIU2	E11	_	_	_	_	_
FIU2	E12	_	_	_	_	_
FIU2	F1	_	_	_	_	_
FIU2	F2	_	_	_	_	_
FIU2	F3	_	_	_	_	_
FIU2	F4	_	_	_	_	_
FIU2	F5	_	_	_	_	_
FIU2	F6	_	_	_	_	_
FIU2	F7	_	_	_	_	_
FIU2	F8	_	_	_	_	_
FIU2	F9	_	_	_	_	_
FIU2	F10	_	_	_	_	_
FIU2	F11	_	_	_	_	_
FIU2	F12	_	_	_	_	_
FIU2	G1	_	_	_	_	_
FIU2	G2	_	_	_	_	_
FIU2	G3	_	_	_	_	_
FIU2	G4	_	_	_	_	_
FIU2	G5	_	_	_	_	_
FIU2	G6	_	_	_	_	_
FIU2	G7	G7	_	_	_	G7
FIU2	G8	_	_	_	_	_
FIU2	G9	_	_	_	_	_
FIU2	G10	_	_	_	_	_
FIU2	G11	_	_	_	_	_
FIU2	G12	_	_	_	_	_
FIU2	H1	_	_	_	_	_
FIU2	H2	_	_	_	_	_
FIU2	H3	_	_	_	_	_
FIU2	H4	_	_	_	_	_
FIU2	H5	H5	_	_	_	_
FIU2	H6	_	_	_	_	_
FIU2	H7	_	_	_	_	_
FIU2	H8	_	_	_	_	_
FIU2	H9	_	_	_	_	_
FIU2	H10	_	_	_	_	_
FIU2	H11	_	_	_	_	_
FIU2	H12	_	_	_	_	_
#63	A1	_	A2	A2	_	_
#63	A2	_	_	_	_	_
#63	A3	_	_	_	_	_
#63	A4	_	_	_	_	_
#63	A5	_	_	_	_	_
#63	A6	_	_	_	_	_
#63	A7	_	_	_	_	_
#63	A8	_	_	_	_	_
#63	A9	_	_	_	_	_
#63	A10	_	_	_	_	_
#63	A11	_	_	_	_	_
#63	A12	_	_	_	_	_
#63	B1	_	_	_	_	_
#63	B2	B2	_	_	_	_
#63	B3	_	_	_	_	_
#63	B4	_	_	_	_	_
#63	B5	_	_	_	_	_
#63	B6	_	B6	B6	_	_
#63	B7	_	_	_	_	_
#63	B8	_	_	_	_	_
#63	B9	_	_	_	_	_
#63	B10	_	_	_	_	_
#63	B11	_	_	_	_	_
#63	B12	_	_	_	_	_
#63	C1	_	_	_	_	_
#63	C2	_	_	_	_	_
#63	C3	_	_	_	_	_
#63	C4	_	_	_	_	_
#63	C5	_	C5	C5	_	_
#63	C6	_	_	_	_	_
#63	C7	_	_	_	_	_
#63	C8	_	_	_	_	_
#63	C9	_	_	_	_	_
#63	C10	_	_	_	_	_
#63	C11	_	_	_	_	_
#63	C12	_	C12	_	_	_
#63	D1	_	_	_	_	_
#63	D2	_	_	_	_	_
#63	D3	_	_	_	_	_
#63	D4	_	_	_	_	_
#63	D5	_	_	_	_	_
#63	D6	_	_	_	_	_
#63	D7	_	_	_	_	_
#63	D8	_	_	_	_	_
#63	D9	_	_	_	_	_
#63	D10	_	_	_	_	_
#63	D11	_	_	_	_	_
#63	D12	_	_	_	_	_
#63	E1	_	_	_	_	_
#63	E2	_	_	_	_	_
#63	E3	E3	_	_	_	E3
#63	E4	_	_	_	_	_
#63	E5	_	_	_	_	_
#63	E6	_	_	_	_	_
#63	E7	_	_	_	_	_
#63	E8	_	_	_	_	_
#63	E9	_	_	_	_	_
#63	E10	_	_	_	_	_
#63	E11	_	E11	E11	_	_
#63	E12	E12	_	E12	_	_
#63	F1	_	_	_	_	_
#63	F2	_	_	_	_	_
#63	F3	F3	_	_	_	_
#63	F4	F4	_	_	_	_
#63	F5	_	_	_	_	_
#63	F6	_	_	_	_	_
#63	F7	_	_	_	_	_
#63	F8	_	_	_	_	_
#63	F9	F9	_	_	_	_
#63	F10	_	_	_	_	_
#63	F11	_	_	_	_	_
#63	F12	_	_	_	_	_
#63	G1	_	_	_	_	_
#63	G2	_	_	_	_	_
#63	G3	_	_	_	_	_
#63	G4	_	_	_	_	_
#63	G5	_	_	_	_	_
#63	G6	_	G6	G6	_	_
#63	G7	_	_	_	_	_
#63	G8	_	_	_	_	_
#63	G9	_	_	_	_	_
#63	G10	_	_	_	_	_
#63	G11	_	G11	G11	_	_
#63	G12	_	_	_	_	_
#63	H1	_	_	_	_	_
#63	H2	_	_	_	_	_
#63	H3	_	H3	H3	_	_
#63	H4	_	H4	H4	_	_
#63	H5	_	_	_	_	_
#63	H6	_	_	_	_	_
#63	H7	_	_	_	_	_
#63	H8	_	_	_	_	_
#63	H9	_	_	_	_	_
#63	H10	_	_	_	_	_
#63	H11	_	_	_	_	_
#63	H12	_	_	_	_	_
#66	A1	_	_	_	_	_
#66	A2	A2	_	_	_	_
#66	A3	_	A3	A3	_	_
#66	A4	_	_	_	_	_
#66	A5	_	_	_	_	_
#66	A6	_	_	_	_	_
#66	A7	_	_	_	_	_
#66	A8	_	_	_	_	_
#66	A9	_	_	_	_	_
#66	A10	_	_	_	_	_
#66	A11	_	_	_	_	_
#66	A12	_	_	_	_	_
#66	B1	_	_	_	_	_
#66	B2	_	_	_	_	_
#66	B3	B3	B3	B3	_	_
#66	B4	_	_	_	_	B4
#66	B5	_	_	_	_	_
#66	B6	_	_	_	_	_
#66	B7	_	_	_	_	_
#66	B8	_	_	_	_	_
#66	B9	_	_	_	_	_
#66	B10	_	_	_	_	_
#66	B11	_	_	_	_	_
#66	B12	_	B12	B12	_	_
#66	C1	_	_	_	_	_
#66	C2	_	_	_	_	_
#66	C3	_	_	_	_	_
#66	C4	_	_	_	_	_
#66	C5	_	_	_	_	_
#66	C6	_	_	_	_	_
#66	C7	_	_	_	_	_
#66	C8	_	_	_	_	_
#66	C9	_	_	_	_	_
#66	C10	_	_	_	_	_
#66	C11	_	_	_	_	_
#66	C12	_	C12	C12	_	_
#66	D1	_	_	_	_	_
#66	D2	_	_	_	_	_
#66	D3	_	_	_	_	_
#66	D4	_	_	_	_	_
#66	D5	_	_	_	_	_
#66	D6	_	_	_	_	_
#66	D7	_	_	_	_	_
#66	D8	_	_	_	_	_
#66	D9	_	_	_	_	_
#66	D10	_	_	_	_	_
#66	D11	_	_	_	_	_
#66	D12	_	_	_	_	_
#66	E1	_	_	_	_	_
#66	E2	_	_	_	_	_
#66	E3	_	_	_	_	_
#66	E4	_	_	_	_	_
#66	E5	_	_	_	_	_
#66	E6	E6	_	_	_	_
#66	E7	_	_	_	_	_
#66	E8	_	_	_	_	_
#66	E9	_	_	_	_	_
#66	E10	_	_	_	_	_
#66	E11	_	_	_	_	_
#66	E12	_	_	_	_	_
#66	F1	_	_	_	_	_
#66	F2	_	_	_	_	_
#66	F3	_	_	_	_	_
#66	F4	_	F4	F4	_	_
#66	F5	_	_	_	_	_
#66	F6	_	_	_	_	_
#66	F7	F7	_	_	_	_
#66	F8	F8	F8	F8	_	_
#66	F9	_	_	_	_	_
#66	F10	_	_	_	_	_
#66	F11	_	_	_	_	_
#66	F12	_	_	_	_	_
#66	G1	_	_	_	_	_
#66	G2	_	_	_	_	_
#66	G3	_	_	_	_	_
#66	G4	_	_	_	_	_
#66	G5	_	_	_	_	_
#66	G6	_	_	_	_	_
#66	G7	_	_	_	_	_
#66	G8	_	_	_	_	_
#66	G9	_	_	_	_	_
#66	G10	_	_	_	_	_
#66	G11	_	_	_	_	_
#66	G12	_	_	_	_	_
#66	H1	_	_	_	_	_
#66	H2	_	_	_	_	_
#66	H3	H3	H3	H3	_	_
#66	H4	_	_	_	_	_
#66	H5	_	_	_	_	_
#66	H6	_	H6	H6	_	_
#66	H7	_	_	_	_	_
#66	H8	_	_	_	_	_
#66	H9	H9	_	_	_	_
#66	H10	_	_	_	_	_
#66	H11	_	_	_	_	_
#66	H12	_	H12	H12	_	_
FIU1	A1	_	Not tested	_	_	Not tested
FIU1	A2	_	Not tested	_	_	Not tested
FIU1	A3	_	Not tested	A3	_	Not tested
FIU1	A4	_	Not tested	_	_	Not tested
FIU1	A5	_	Not tested	_	_	Not tested
FIU1	A6	_	Not tested	_	_	Not tested
FIU1	A7	_	Not tested	_	_	Not tested
FIU1	A8	_	Not tested	_	_	Not tested
FIU1	A9	_	Not tested	_	_	Not tested
FIU1	A10	A10	Not tested	_	_	Not tested
FIU1	A11	_	Not tested	_	_	Not tested
FIU1	A12	_	Not tested	_	_	Not tested
FIU1	B1	_	Not tested	_	_	Not tested
FIU1	B2	_	Not tested	_	_	Not tested
FIU1	B3	_	Not tested	_	_	Not tested
FIU1	B4	_	Not tested	_	_	Not tested
FIU1	B5	_	Not tested	B5	_	Not tested
FIU1	B6	_	Not tested	_	_	Not tested
FIU1	B7	_	Not tested	B7	_	Not tested
FIU1	B8	_	Not tested	B8	_	Not tested
FIU1	B9	_	Not tested	_	_	Not tested
FIU1	B10	_	Not tested	_	_	Not tested
FIU1	B11	_	Not tested	_	_	Not tested
FIU1	B12	_	Not tested	_	_	Not tested
FIU1	C1	C1	Not tested	_	_	Not tested
FIU1	C2	_	Not tested	_	_	Not tested
FIU1	C3	_	Not tested	_	_	Not tested
FIU1	C4	_	Not tested	_	_	Not tested
FIU1	C5	_	Not tested	_	_	Not tested
FIU1	C6	_	Not tested	_	_	Not tested
FIU1	C7	_	Not tested	_	_	Not tested
FIU1	C8	_	Not tested	_	_	Not tested
FIU1	C9	_	Not tested	_	_	Not tested
FIU1	C10	_	Not tested	_	_	Not tested
FIU1	C11	_	Not tested	_	_	Not tested
FIU1	C12	_	Not tested	_	_	Not tested
FIU1	D1	_	Not tested	_	_	Not tested
FIU1	D2	_	Not tested	_	_	Not tested
FIU1	D3	_	Not tested	_	_	Not tested
FIU1	D4	D4	Not tested	_	_	Not tested
FIU1	D5	_	Not tested	_	_	Not tested
FIU1	D6	_	Not tested	_	_	Not tested
FIU1	D7	_	Not tested	_	_	Not tested
FIU1	D8	D8	Not tested	_	_	Not tested
FIU1	D9	D9	Not tested	_	_	Not tested
FIU1	D10	_	Not tested	_	_	Not tested
FIU1	D11	_	Not tested	_	_	Not tested
FIU1	D12	_	Not tested	_	_	Not tested
FIU1	E1	_	Not tested	_	_	Not tested
FIU1	E2	_	Not tested	_	_	Not tested
FIU1	E3	_	Not tested	_	_	Not tested
FIU1	E4	_	Not tested	_	_	Not tested
FIU1	E5	_	Not tested	_	_	Not tested
FIU1	E6	_	Not tested	_	_	Not tested
FIU1	E7	_	Not tested	_	_	Not tested
FIU1	E8	E8	Not tested	_	_	Not tested
FIU1	E9	_	Not tested	_	_	Not tested
FIU1	E10	E10	Not tested	_	_	Not tested
FIU1	E11	E11	Not tested	_	_	Not tested
FIU1	E12	_	Not tested	_	_	Not tested
FIU1	F1	_	Not tested	_	_	Not tested
FIU1	F2	_	Not tested	_	_	Not tested
FIU1	F3	_	Not tested	_	_	Not tested
FIU1	F4	_	Not tested	_	_	Not tested
FIU1	F5	_	Not tested	_	_	Not tested
FIU1	F6	_	Not tested	_	_	Not tested
FIU1	F7	_	Not tested	_	_	Not tested
FIU1	F8	_	Not tested	_	_	Not tested
FIU1	F9	_	Not tested	_	_	Not tested
FIU1	F10	_	Not tested	_	_	Not tested
FIU1	F11	_	Not tested	_	_	Not tested
FIU1	F12	_	Not tested	_	_	Not tested
FIU1	G1	_	Not tested	_	_	Not tested
FIU1	G2	_	Not tested	_	_	Not tested
FIU1	G3	_	Not tested	G3	_	Not tested
FIU1	G4	_	Not tested	_	_	Not tested
FIU1	G5	_	Not tested	_	_	Not tested
FIU1	G6	_	Not tested	_	_	Not tested
FIU1	G7	_	Not tested	_	_	Not tested
FIU1	G8	_	Not tested	_	_	Not tested
FIU1	G9	_	Not tested	_	_	Not tested
FIU1	G10	_	Not tested	_	_	Not tested
FIU1	G11	_	Not tested	_	_	Not tested
FIU1	G12	_	Not tested	_	_	Not tested
FIU1	H1	_	Not tested	_	_	Not tested
FIU1	H2	_	Not tested	_	_	Not tested
FIU1	H3	_	Not tested	_	_	Not tested
FIU1	H4	_	Not tested	_	_	Not tested
FIU1	H5	_	Not tested	_	_	Not tested
FIU1	H6	_	Not tested	_	_	Not tested
FIU1	H7	H7	Not tested	_	_	Not tested
FIU1	H8	_	Not tested	_	_	Not tested
FIU1	H9	_	Not tested	_	_	Not tested
FIU1	H10	_	Not tested	_	_	Not tested
FIU1	H11	_	Not tested	_	_	Not tested
FIU1	H12	_	Not tested	_	_	Not tested
#59	A1	_	Not tested	_	_	Not tested
#59	A2	_	Not tested	A2	_	Not tested
#59	A3	A3	Not tested	_	_	Not tested
#59	A4	A4	Not tested	_	_	Not tested
#59	A5	_	Not tested	_	_	Not tested
#59	A6	A6	Not tested	_	_	Not tested
#59	A7	_	Not tested	_	_	Not tested
#59	A8	A8	Not tested	_	_	Not tested
#59	A9	_	Not tested	_	_	Not tested
#59	A10	A10	Not tested	_	_	Not tested
#59	A11	_	Not tested	_	_	Not tested
#59	A12	A12	Not tested	_	_	Not tested
#59	B1	_	Not tested	_	_	Not tested
#59	B2	B2	Not tested	B2	B2	Not tested
#59	B3	_	Not tested	_	_	Not tested
#59	B4	_	Not tested	_	_	Not tested
#59	B5	_	Not tested	_	_	Not tested
#59	B6	B6	Not tested	_	_	Not tested
#59	B7	_	Not tested	_	_	Not tested
#59	B8	B8	Not tested	_	_	Not tested
#59	B9	_	Not tested	_	_	Not tested
#59	B10	_	Not tested	_	_	Not tested
#59	B11	B11	Not tested	B11	_	Not tested
#59	B12	_	Not tested	_	_	Not tested
#59	C1	_	Not tested	_	_	Not tested
#59	C2	C2	Not tested	_	_	Not tested
#59	C3	C3	Not tested	C3	_	Not tested
#59	C4	_	Not tested	_	_	Not tested
#59	C5	_	Not tested	_	_	Not tested
#59	C6	C6	Not tested	_	_	Not tested
#59	C7	_	Not tested	_	_	Not tested
#59	C8	C8	Not tested	_	_	Not tested
#59	C9	_	Not tested	_	_	Not tested
#59	C10	C10	Not tested	_	_	Not tested
#59	C11	_	Not tested	C11	_	Not tested
#59	C12	_	Not tested	_	_	Not tested
#59	D1	_	Not tested	_	_	Not tested
#59	D2	_	Not tested	_	_	Not tested
#59	D3	D3	Not tested	_	_	Not tested
#59	D4	_	Not tested	_	_	Not tested
#59	D5	_	Not tested	_	_	Not tested
#59	D6	D6	Not tested	D6	_	Not tested
#59	D7	_	Not tested	_	_	Not tested
#59	D8	_	Not tested	_	_	Not tested
#59	D9	_	Not tested	_	_	Not tested
#59	D10	_	Not tested	_	_	Not tested
#59	D11	_	Not tested	_	_	Not tested
#59	D12	_	Not tested	_	_	Not tested
#59	E1	_	Not tested	_	_	Not tested
#59	E2	_	Not tested	_	_	Not tested
#59	E3	_	Not tested	_	_	Not tested
#59	E4	_	Not tested	_	_	Not tested
#59	E5	_	Not tested	_	_	Not tested
#59	E6	_	Not tested	_	_	Not tested
#59	E7	E7	Not tested	_	_	Not tested
#59	E8	_	Not tested	_	_	Not tested
#59	E9	_	Not tested	_	_	Not tested
#59	E10	_	Not tested	E10	_	Not tested
#59	E11	_	Not tested	_	_	Not tested
#59	E12	_	Not tested	_	_	Not tested
#59	F1	_	Not tested	_	_	Not tested
#59	F2	_	Not tested	_	_	Not tested
#59	F3	_	Not tested	_	_	Not tested
#59	F4	_	Not tested	_	_	Not tested
#59	F5	_	Not tested	_	_	Not tested
#59	F6	_	Not tested	_	_	Not tested
#59	F7	_	Not tested	_	_	Not tested
#59	F8	_	Not tested	_	_	Not tested
#59	F9	F9	Not tested	F9	_	Not tested
#59	F10	_	Not tested	_	_	Not tested
#59	F11	_	Not tested	_	_	Not tested
#59	F12	_	Not tested	_	_	Not tested
#59	G1	_	Not tested	G1	_	Not tested
#59	G2	_	Not tested	_	_	Not tested
#59	G3	_	Not tested	_	_	Not tested
#59	G4	G4	Not tested	_	_	Not tested
#59	G5	_	Not tested	_	_	Not tested
#59	G6	_	Not tested	_	_	Not tested
#59	G7	G7	Not tested	_	_	Not tested
#59	G8	G8	Not tested	_	_	Not tested
#59	G9	_	Not tested	_	_	Not tested
#59	G10	_	Not tested	_	_	Not tested
#59	G11	_	Not tested	_	_	Not tested
#59	G12	_	Not tested	_	_	Not tested
#59	H1	H1	Not tested	_	_	Not tested
#59	H2	H2	Not tested	H2	_	Not tested
#59	H3	_	Not tested	_	_	Not tested
#59	H4	_	Not tested	_	_	Not tested
#59	H5	_	Not tested	_	_	Not tested
#59	H6	_	Not tested	_	_	Not tested
#59	H7	_	Not tested	H7	_	Not tested
#59	H8	_	Not tested	_	_	Not tested
#59	H9	_	Not tested	H9	_	Not tested
#59	H10	_	Not tested	_	_	Not tested
#59	H11	_	Not tested	_	_	Not tested
#59	H12	H12	Not tested	H12	_	Not tested
#60	A1	_	Not tested	_	_	Not tested
#60	A2	A2	Not tested	_	_	Not tested
#60	A3	_	Not tested	_	_	Not tested
#60	A4	_	Not tested	_	_	Not tested
#60	A5	A5	Not tested	_	_	Not tested
#60	A6	_	Not tested	_	_	Not tested
#60	A7	_	Not tested	_	_	Not tested
#60	A8	_	Not tested	_	_	Not tested
#60	A9	_	Not tested	_	_	Not tested
#60	A10	_	Not tested	_	_	Not tested
#60	A11	_	Not tested	_	_	Not tested
#60	A12	_	Not tested	_	_	Not tested
#60	B1	_	Not tested	_	_	Not tested
#60	B2	_	Not tested	_	_	Not tested
#60	B3	_	Not tested	_	_	Not tested
#60	B4	_	Not tested	_	_	Not tested
#60	B5	_	Not tested	_	_	Not tested
#60	B6	B6	Not tested	_	_	Not tested
#60	B7	_	Not tested	_	_	Not tested
#60	B8	_	Not tested	_	_	Not tested
#60	B9	B9	Not tested	_	_	Not tested
#60	B10	_	Not tested	_	_	Not tested
#60	B11	_	Not tested	_	_	Not tested
#60	B12	_	Not tested	_	_	Not tested
#60	C1	_	Not tested	_	_	Not tested
#60	C2	_	Not tested	_	_	Not tested
#60	C3	_	Not tested	_	_	Not tested
#60	C4	_	Not tested	_	_	Not tested
#60	C5	_	Not tested	_	_	Not tested
#60	C6	_	Not tested	C6	_	Not tested
#60	C7	_	Not tested	_	_	Not tested
#60	C8	_	Not tested	_	_	Not tested
#60	C9	_	Not tested	C9	_	Not tested
#60	C10	_	Not tested	_	_	Not tested
#60	C11	_	Not tested	_	_	Not tested
#60	C12	_	Not tested	_	_	Not tested
#60	D1	_	Not tested	_	_	Not tested
#60	D2	_	Not tested	_	_	Not tested
#60	D3	_	Not tested	_	_	Not tested
#60	D4	_	Not tested	_	_	Not tested
#60	D5	_	Not tested	_	_	Not tested
#60	D6	_	Not tested	_	_	Not tested
#60	D7	_	Not tested	_	_	Not tested
#60	D8	_	Not tested	_	_	Not tested
#60	D9	_	Not tested	_	_	Not tested
#60	D10	_	Not tested	_	_	Not tested
#60	D11	_	Not tested	_	_	Not tested
#60	D12	_	Not tested	_	_	Not tested
#60	E1	_	Not tested	_	_	Not tested
#60	E2	_	Not tested	_	_	Not tested
#60	E3	_	Not tested	_	_	Not tested
#60	E4	_	Not tested	_	_	Not tested
#60	E5	_	Not tested	_	_	Not tested
#60	E6	_	Not tested	E6	_	Not tested
#60	E7	_	Not tested	_	_	Not tested
#60	E8	_	Not tested	_	_	Not tested
#60	E9	_	Not tested	_	_	Not tested
#60	E10	E10	Not tested	_	_	Not tested
#60	E11	_	Not tested	_	_	Not tested
#60	E12	_	Not tested	E12	_	Not tested
#60	F1	_	Not tested	_	_	Not tested
#60	F2	F2	Not tested	_	_	Not tested
#60	F3	_	Not tested	_	_	Not tested
#60	F4	_	Not tested	_	_	Not tested
#60	F5	_	Not tested	_	_	Not tested
#60	F6	_	Not tested	F6	_	Not tested
#60	F7	_	Not tested	F7	_	Not tested
#60	F8	_	Not tested	_	_	Not tested
#60	F9	_	Not tested	_	_	Not tested
#60	F10	_	Not tested	_	_	Not tested
#60	F11	_	Not tested	_	_	Not tested
#60	F12	_	Not tested	_	_	Not tested
#60	G1	G1	Not tested	_	_	Not tested
#60	G2	_	Not tested	_	_	Not tested
#60	G3	_	Not tested	_	_	Not tested
#60	G4	_	Not tested	_	_	Not tested
#60	G5	_	Not tested	_	_	Not tested
#60	G6	_	Not tested	_	_	Not tested
#60	G7	_	Not tested	_	_	Not tested
#60	G8	_	Not tested	_	_	Not tested
#60	G9	_	Not tested	G9	_	Not tested
#60	G10	_	Not tested	_	_	Not tested
#60	G11	_	Not tested	_	_	Not tested
#60	G12	_	Not tested	_	_	Not tested
#60	H1	_	Not tested	_	_	Not tested
#60	H2	_	Not tested	_	_	Not tested
#60	H3	_	Not tested	_	_	Not tested
#60	H4	_	Not tested	_	_	Not tested
#60	H5	H5	Not tested	_	_	Not tested
#60	H6	_	Not tested	_	_	Not tested
#60	H7	H7	Not tested	_	_	Not tested
#60	H8	_	Not tested	_	_	Not tested
#60	H9	_	Not tested	_	_	Not tested
#60	H10	_	Not tested	_	_	Not tested
#60	H11	_	Not tested	_	_	Not tested
#60	H12	_	Not tested	_	_	Not tested
Hit criteria
Bold lettering	refers to extracts that show >90% inhibition, hence considered hits
_	<90% inhibition, not a hit
S.aureus (WT) (gram positive cell wall)
S. aureus-MRSA multifrug resistant (gram positive cell wall)
E.coli-AS17tolc (gram negative cell wall, but more permeable than the the wild type E.coli)
M. smegmatis (gram variable, acid-fast dye staining cell wall)
S. flexneri (gram negative)
