# Supplementary material for: A diverse global fungal library for drug discovery
Source: PeerJ. 2020 Nov 27;8:e10392. doi: 10.7717/peerj.10392 (PMC7703384; doi:10.7717/peerj.10392)
Supplement: Supplemental Information 5 — All sequences but the accession number MT613342, stain name 22E8 are available at https://www.ncbi.nlm.nih.gov/nuccore/a ccess#. The ITS sequences for accession number MT613342 will be available in next GenBank release. [file peerj-08-10392-s005.txt]

>11-A5 P80901016_ORD-49_ITS4_21895_H02.ab1
GGGGACTCCTACCTGATCGAGGTCACCGTGGTAAAAACA
TGGTGACCAACCCCCGCAGGTCCTTCCCGAGCGAGTGACAGAGCCCCATACGCTCGAGGACCAGACGGACGTCGCCGCTGCCTTTCGGGCAGGTCCCCGGGGGGACCACACCCAACACACAAGCCGTGCTTGAGGGCAGAAATGACGCTCGGACAGGCATGCCCCCCGGAATGCCAGGGGGCGCAATGTGCGTTCAAAGATTCGATGATTCACGGAATTCTGCAATTCACATTACTTATCGCATTTCGCTGCGTTCTTCATCGATGCCGGAACCAAGAGATCCATTGTTGAAAGTTTTGACAATTTTCACAGTACTCAGACAGCCCATCTTCATCAGGGTTCACAGAGCGCTTCGGCGGGCGCGGGCCCGGAGACGTGCGTCCCCCGGCGACCAGGTGGCCCCGGTGGGCCCGCCAAAGCAACAGGTGTATAGAGACAAGGGTGGGAGGTTGGGCCGCGAGGGCCCGCACTCGGTAATGATCCTTCCGCAGGTTCACCTACGGAAACCTTGTTACGACTTTTACTTCCTCTAAATGACCAAG

>S3/2 P80419340_ORD-9_ITS4_19657_B07.ab1
TCTACCTGATCCGAGGTCAACTTTCAGAAGTGGGGTGTTTAACGGCATGGCCACCGCCGCGTTCCAACTGCGAGGTTGTGCTACTACGCAGAGGAGGACTACAGCGAGACCGCCACTAGATTTCGGGGCCGGCGGCCTTACAGGAAGGCTGGGCCGATCCCCAACACCAGGCACTGGGGGCCTGAGGGTTGAAATGACGCTCGAACAGGCATGCCCGCCAGAATACTGGCGGGCGCAATGTGCGTTCAAAGATTCGATGATTCACTGAATTCTGCAATTCACATTACTTATCGCATTTCGCTGCGTTCTTCATCGATGCCAGAACCAAGAGATCCGTTGTTGAAAGTTTTTATTTATTTGTTTATGTGTCACTCAGAGGAGAAAACCACTAAAGACATAAGAGTTTGGGGCCTCCGGCGGGCGCCTGGTTCCGGGCCCGAAGGCGCCGGGGCGGTCCCGCCGAAGCAACAATATGGTAAGGTTCACAAAGGGTTTGGGAGTTTGTAAACTCGGTAATGATCCCTCCGCTGGTTCACCAACGGAGACCTTGTTACGACTTTTACTTCCTCTAAATGACCAAGA

>116-E12 P80419333_ORD-2_ITS4_19643_B10.ab1
CTACCTGATCCGAGGTCAACCTTGAAATGAAATTGGTCGGGACCTGAGGACCGGCCGGGCCACTAGAGCTGGTGGAAATCCCATTCGCTCGGGCGCCGGAATCACGGCCTCGGTCACTGCATTTGGGGCCCGTCCACCGGCTAAGGGGACGTCCGCCCATAACACAAGCCGTGCTTGAGGGGTTGCAATGACGCTCGGACAGGCATGCCCCCCGGAATACCAGAGGGCGCAATGTGCGTTCAAAGATTCGATGATTCACGGAATTCTGCAATTCACATTACTTATCGCATTTCGCTGCGTTCTTCATCGATGCCGGAACCAAGAGATCCATTGTTGAAAGTTTTGTAATATTAAAAATATTCTCTCAGACTTCACTAGCTGAAAACAGTGGTTCGAACGGTACTCGGGCGGGCGCTGGCCAGGGGACCTCAGGGGCTCCCCGGTCGCCGACGATG

>4-H9 P80425130_ORD-16_ITS4_19737_C09
TCTACTGATCCGAGGTCACCTGAAAAATTGGGGGGTTTCGAGGCGTGGCCGTGCCGCTCTCCGGTGCGAGGTGTGCTACTACGCAGGGGAGGCTGCGGCGCGACCGCCACTGAATTTAGGGGGCGGGTGCCGCCGGGGCGGCCTCCGGTCCCCAACGCCGGGCCCGTTCCCCGCGAGGGGTGGGCCCGAGGGTTGAAATGACGCTCGGACAGGCATGCCCGCCGGAGTGCCGGCGGGCGCAATGTGCGTTCAAAGATTCGATGATTCACTGAATTCTGCAATTCACATTACTTATCGCATTTCGCTGCGTTCTTCATCGATGCCAGAGCCAAGAGATCCGTTGTTGAAAGTTTTGATTCATTTGTTTTACGGGCTTTCGCCCCTCAGAGATACACGATATAAATTCGAGTTTGGGTGCCCCCGGCGGACGCGAGGCGGCGGAACCGCAACGCGCTGAGCCCGCCGAGGGAAACGTAGGTATGTTCACAGTGGGTTGGAGAGCCAAAAGGCACTCTGGTAATGATCCCTCCGCTGGTTCACCAACGGAGACCTTGTTACGACTTTTACTTCCTCTAATTGACCAAGA

>64-A1 P80928413_ORD-62_ITS4_22322_F03
CGCGGGACTACTGATCGAGGTCACCTGGAAGATTGATTTGCGTTCGGCAAGCGCCGGCCGGGCCTACAGAGCGGGTGACAAAGCCCCATACGCTCGAGGATCGGACGCGGTGCCGCCGCTGCCTTTGGGGCCCGTCCCCCCCGGAGAGGGGACGACGACCCAACACACAAGCCGTGCTTGATGGGCAGCAATGACGCTCGGACAGGCATGCCCCCCGGAATACCAGGGGGCGCAATGTGCGTTCAAAGACTCGATGATTCACGGAATTCTGCAATTCACACTAGTTATCGCATTTCGCTGCGTTCTTCATCGATGCCGGAACCAAGAGATCCATTGTTGAAAGTTTTAACTGATTGCGATACAATCAACTCAGACTTCACTAGATCAGACAGAGTTCGTGGTGTCTCCGGCGGGCGCGGGCCCGGGGCTGAGAGCCCCCGGCGGCCATGAATGGCGGGCCCGCCGAAGCAACTAAGGTACAGTAAACACGGGTGGGAGGTTGGGCTCGCTAGGAACCCTACACTCGGTAATGATCCTTCCGCAGGTTCACCTACGGAAACCTTGTTACGACTTTTACTTCCTCTAAGGGACCAAGAA

>79-B7 P80928414_ORD-63_ITS4_22322_F04
GGCCGTTCTCTATGATGATCAGAGGTCATCTGAGAAGATTGGGGGTCGAGGCAAGCCCCGGCCGGGCCCATAGAGCGGGTGACAGAGCCCCATACGCTCGAGGACCGGACGGTGCCGCCGTTTCTCTCGAGGCCCGCCCCCGGGGGGGCGCGGCCCAACAACCAGCGGGGCTGGAGGGGAGAAATGACGCTCGGACAGGCATGCCCCCCGGAATACCAGGGGGCGCAATGTGCGTTCAAAGACTCGATGATTCACTGAATTCTGCAATTCACATTAGTTATCGCATTTCGCTGCGTTCTTCATCGATGCCGGAACCAAGAGATCCATTGTTGAAAGTTTTGACTGATTGGTATCAATCGACTCAGACTGCACGCTTTCAGACAGTGTTCCATTGGGGTCTCCGGCGGGCGCGGTCCCGGGGGCAGGCCCCGGGCCGCCCGAAGGCGGGCCCGCCGAAGCAACAGGGTACGGTAAGCACGGGTGGGAGGTTGGGCCCCGAAGGACCCAGCACTCGGTAATGATCCTTCCGCAGGTTCACCTACGGAAACCTTGTTACGACTTTTACTTCCTCTAA

>49-G11 P80901012_ORD-45_ITS4_21895_G10.ab1
GGGAACCTACCTGATCAGAGGTCACCTGAAGAAAATGGTTGGAGACGTCGGCTGGCGCCCGGCCGGCCCTAGTCGAGCGGGTGACAAAGCCCCATACGCTCGAGGACCGGACACGGTGCCGCCGCTGCCTTTCGGGCCCGTCCCCCGGGGGGGACGACGACCCAACACACAAGCCGGGCTTGATGGGCAGCAATGACGCTCGGACAGGCATGCCCCCCGGAATGCCAGGGGGCGCAATGTGCGTTCAAAGACTCGATGATTCACTGAATTCTGCAATTCACATTACTTATCGCAGTTCGCTGCGTTCTTCATCGATGCCGGAACCAAGAGATCCATTGTTGAAAGTTTTGACTGATTTTATATTCAGACTCAGACTGCATCACTCTCAGGCATGAAGTTCAGTAGTCCCCGGCGGCTCGCCCCCGAGGGGGTTCCCCGCCGAAGCAACAGTGTTAGGTATTCACGGGTGGGAGGTTGGGCGCCCGGAGGCAGCCCGCACTCAGTAATGATCCTTCCGCAGGTTCACCTACGGAAACCTTGTTACGACTTTTACTTCCTCTAAATGACCA

>58-C1 P80425132_ORD-18_ITS4_19737_C11
TCTCTAAGATGAGAGAGGTCACCTGATATAATGGAAGGAGACGGTTGGGCAGGCCGCCGGGCGCCTATTCAAGAGCGGGACACAAAACAGTTGGTTCCCATACCCTCGAGGACCGGACAGCGTGCCGGCGCTGCCGTTCGGCGCCGTCCCCTTCCAGGCAGGAGAGCGGGGGCGCAACACGCAAACCGAGGTCGCCCGCACAAATGAGGCTCGCGCAGTGCTGGCCCCCGGAATATGAGTGGGCGCAATGTGTGATTCACTACACTATGATTCTCTGAATTCTTATTTTCACTTTATGCGTCACACTTCAATGCCTTTTTCAACAGTTCCGTTACCAAAAGATTTGTTTTAGAATGTATTAAAAATCTAATTTATTGGAACTCAGACTGGAACCTCCACACCCGGCGGCGGGTTGCCCCCTCCGGCGAGCACGGGCCAGGGGGCAGTGAAACCCCCTTACGGGTGGGAAGTTGGGGCCCCCCAAGCCAACCGGGCACAAATATACTCCTTTGGCAGGACGGACACCCCGATACGGGGAATCACATCACTCTGTTATGACCCTTCCAGAGGTTCACCTACGGAAACCTTGTTACGACTTTTACTTCCTCTAAATGACCAAGA

>3-D7 P80901018_ORD-51_ITS4_21895_H04.ab1
GGGCTTTATTCCTGAGCTGAGGTCACCTTAGAAGTTGGGGGTTTAACGGCAGGGGCTCATCGCTCTCCGATGCGGAATATTACTACTTCGCAGAGGAGGCCACGACGGGTCCGCCACTAGATTTAGGGGCCGGCCTTCCCTCGCGGGCTTTGGCCGATCCCCAACACCACGCCCTAGGGGCATGAGGGTTGAAATGACGCTCAGACAGGCATGCCCGCCAGAATGCTGGCGGGCGCAATGTGCGTTCAAAGATTCGATGATTCACTGAATTCTGCAATTCACATTACTTATCGCATTTCGCTGCGTTCTTCATCGATGCCAGAACCAAGAGATCCGTTGTTGAAAGTTTTTATTTATTTGTAAAAACTACTCAGAAGATTCCAAATAAAACAAGAGTTAAGGTTCCTAGGCGGGCGCCGGATCCAGGGCACACAAGGCGCCTGGGGCGATCCCGCCGAAGCAACAATAGGTATGTTCACATGGGTTTGGGAGTTGTAAACTCGGTAATGATCCCTCCGCTGGTTCACCAACGGAGACCTTGTTACGACTTTTACTTCCTCTAAATTGACCAAGAA

>24-C5 P80502027_ORD-32_ITS4_19833_A06
TGGATCTACCTGATTTGAGGTCAACTTGTTTGTTATATTGTAAGGCCGAGCCTAGAATACCGAGAAATATACCATTAAACTATTCAACGAGTTGGATAAACCTAATACATTGAAAGTCATATAGCACTATCCAGTACCACTCATGCCAATACATTTCAAGCAAACGCCTAGTTCGACTAAGAGTATCACTCAATACCAAACCCGAAGGTTTGAGAGAGAAATGACGCTCAAACAGGCATGCCCTCTGGAATACCAGAGGGCGCAATGTGCGTTCAAAGATTCGATGATTCACGAAAATCTGCAATTCATATTACTTATCGCATTTCGCTGCGTTCTTCATCGATGCGAGAACCAAGAGATCCGTTGTTGAAAGTTTTGAAGATTTTTTGAATTTAATCAACAAATTGACAATTAAATAAATAACAATTCAATATAAATATTGAAGTTTAGTTCAGTAAACCTCTGGCCCAAACTATTTCTAGTCCAGACCAAAGCAAAAGTTCTTGTAATAACAAAAAACACTGTGTGTAAGGTTTTTTCGCCGCGCAATTAAGCGCTGGCAAAAAGAATACTGTAATGATCCTTCCGCAGGTTCACCTACGGAAACCTTGTTACGACTTTTACTTCCTCTAAT

>116-H3 P80429005_ORD-27_ITS4_19827_E04.ab1
TCCTACTGATCCGAGGTCAGAGTGTAAAAATGTACTTTTGGATGTCGTCGTTATGAGTGCAAAGCGCGAGATGTACTGCGCTCCGAAATCAATACGCCGGCTGCCAATTGTTTTGAGGCGAGTCTACAGGAGACAAACACCCAACACCAAGCAGAGCTTGAAGGTACAAATGACGCTCGAACAGGCATGCCCCATGGAATACCAAGGGGCGCAATGTGCGTTCAAAGATTCGATGATTCACTGAATTCTGCAATTCACACTACTTATCGCATTTCGCTGCGTTCTTCATCGATGCCAGAACCAAGAGATCCGTTGTTGAAAGTTGTAACTATTAAGTTTTTTCAGACGCTGATTTCAACTGCAAAGGGTTTAAATTTGTCCAATCGGTGGGCGAACCCACCGAGGAAACGTAAGGTACTCAAAAGACATGGGTAGGAGATAGCAGGCGAAGCCTACAACTCTAGGTAATGATCCTTCCGCAGGATCTCCTACAGAAACCTTGTTACCACTTTTACTTCGTCTAAATGACAAAGAATCGCACAATGGCCTTCTCGTTCGTTTAAGGCCGGGTAGGCTACAAGCCGTCCCA

>88-E10 P80928418_ORD-67_ITS4_22322_F08
GGCTGGTCTCATGCTGAGAGAGGTCACATTCAGAAGTTGGGGTTTAACGGCGTGGCCGCGACGATTACCAGTAACGATGTGTAAATTACTACGCTATGGAAGCTCGACGTGACCGCCAATCAATTTGGGGAGTGCGATGACCGCAGCTCCCAACACCAAGCTGAGCTTGAGGGTTGAAATGACGCTCGAACAGGCATGCCCGCCAGAATACTGGCGGGCGCAATGTGCGTTCAAAGATTCGATGATTCACTGAATTCTGCAATTCACATTACTTATCGCATTTTGCTGCGTTCTTCATCGATGCCAGAACCAAGAGATCCGTTGTTGAAAGTTTTGATTTATTTGTTTTTTATACTCAGAAGTTCCACTAAAAACAGAGTTTGTGGTTCCTGCGGCGGGCCGTCCCGTTTTACGGGGCGCGGGCTGATCCGCCGAGGCAACATAGAGGTATGTTCACAGGGGTTTGGGAGTTGTAAACTCGGTAATGATCCCTCCGCTGGTTCACCAACGGAGACCTTGTTACGACTTTTACTTCCTCAA

>126-G10 P80928409_ORD-58_ITS4_22322_E11
GTGCTGCTACTGATTCGAGGTCACATTCAGAAGTTGGGTGTTTTACGGCGTGGCCGCGCCGCTCTCCAGTTGCGAGGTGTTAGCTACTACGCAATGGAAGCTGCGGCGGGACCGCCACTGTATTTGGGGGACGGCGTTGTGCCCGCAGGGGGCTTCCGCCGATCCCCAACGCCAGGCCCGGGGGCCTGAGGGTTGTAATGACGCTCGAACAGGCATGCCCGCCAGAATACTGGCGGGCGCAATGTGCGTTCAAAGATTCGATGATTCACTGAATTCTGCAATTCACATTACTTATCGCATTTCGCTGCGTTCTTCATCGATGCCAGAGCCAAGAGATCCGTTGTTGAAAGTTTTAATTTATTTGCTTGTTTACTCAGAAGAAACATTATAGAAACAGAGTTAGGGGGTCCTCTGGCGGGGGCGGCCCGTGTTACGGGGCCGTCTGTTCCCGCCGAGGCAACGTTATAGGTATGTTCACAGGGTTGATGAGTTGTATAACTCGGTAATGATCCCTCCGCTGGTTCACCAACGGAGACCTTGTTACGACTTTTACTTCCTCTAATGGGACCAAGA

>117-B9 P80928419_ORD-68_ITS4_22322_F09
GGCTTTCACCATGATGAGTCGAGGTCACATTCATGAGTTGGGTGTTTTACGGCGTGGCCGCGCCGCTCTCCAGTTGCGAGGTGTTAGCTACTACGCAATGGAAGCTGCGGCGGGACCGCCACTGTATTTGGGGGACGGCGTTGTGCCCGCAGGGGGCTTCCGCCGATCCCCAACGCCAGGCCCGGGGGCCTGAGGGTTGTAATGACGCTCGAACAGGCATGCCCGCCAGAATACTGGCGGGCGCAATGTGCGTTCAAAGATTCGATGATTCACTGAATTCTGCAATTCACATTACTTATCGCATTTCGCTGCGTTCTTCATCGATGCCAGAGCCAAGAGATCCGTTGTTGAAAGTTTTAATTTATTTGCTTGTTTACTCAGAAGAAACATTATAGAAACAGAGTTAGGGGGTCCTCTGGCGGGGGCGGCCCGTGTTACGGGGCCGTCTGTTCCCGCCGAGGCAACGTTATAGGTATGTTCACAGGGTTGATGAGTTGTATAACTCGGTAATGATCCCTCCGCTGGTTCACCAACGGAGACCTTGTTACGACTTTTACTTCCTCTAATGAACCAAGA

>45-F10 P80901014_ORD-47_ITS4_21895_G12.ab1
TTTCTCCATGACGAGTAGAGGTCACATTCTGAAGTTGGGTGTTTTACGGCGTGGCCGCGCCGCTCTCAAGTTGCGAGGTGTTAGCTACTACGCAATGGAAGCTGCGGCGGGACCGCCACTGTATTTGGGGGACGGCGTGTGCCCGCAGGGGGCGCCTCGCCGATCCCCAACGCCAGGCCCGGGGGCCTGAGGGTTGTAATGACGCTCGAACAGGCATGCCCGCCAGAATACTGGCGGGCGCAATGTGCGTTCAAAGATTCGATGATTCACTGAATTCTGCAATTCACATTACTTATCGCATTTCGCTGCGTTCTTCATCGATGCCAGAGCCAAGAGATCCGTTGTTGAAAGTTTTAATTTATTTGCTTGTTTTACTCAGAAGAAACATAATAGAAACAGAGTTAGGGGGTCCTCTGGCGGGGGCGGCCCGTGTTACGGGGCCGTCTGTTCCCGCCGAAGCAACGTTTTAGGTATGTTCACAGGGTTGATGAGTTGTATAACTCGGTAATGATCCCTCCGCTGGTTCACCAACGGAGACCTTGTTACGACTTTTACTTCCTCTAAATGACCAAG

>3-F5 P80901011_ORD-44_ITS4_21895_G09.ab1
GGTTTCTACCTGAGAGAGGTCACATTCAGAAGTTGGGGGTTTAACGGCTTGGCCGCGCCGCGTACCAGTTGCGAGGGTTTTACTACTACGCAATGGAAGCTGCAGCGAGACCGCCACTAGATTTCGGGGCCGGCTTGCCGCAAGGGCTCGCCGATCCCCAACACCAAACCCGGGGGCTTGAGGGTTGAAATGACGCTCGAACAGGCATGCCCGCCAGAATACTGGCGGGCGCAATGTGCGTTCAAAGATTCGATGATTCACTGAATTCTGCAATTCACATTACTTATCGCATTTTGCTGCGTTCTTCATCGATGCCAGAACCAAGAGATCCGTTGTTGAAAGTTTTGATTTATTTATGGTTTTACTCAGAAGTTACATATAGAAACAGAGTTTAGGGGTCCTCTGGCGGGCCGTCCCGTTTTACCGGGAGCGGGCTGATCCGCCGAGGCAACAATTGGTATGTTCACAGGGGTTTGGGAGTTGTAAACTCGGTAATGATCCCTCCGCTGGTTCACCAACGGAGACCTTGTTACGACTTTTACTTCCTCTAAATTGACCAAGA

>18-F5 P80928408_ORD-57_ITS4_22322_E10
TCACTATGATGAGAGAGGTCACTTTTGAATGCTGGTGCGCTTACTTCCTCTACACGCCGCGCAGACATTGCATGTGTGCTAACTACTGCGCTGAGGGCTGCGGCGAGACCGCCACTGTATTTTGGAGACCGCCACCGCCAAGAGGGAGGGCCGATCCCCAACGCCAACCCCCCGGAGGGGTTCGAGGGTTGAAATGACGCTGGGACAGGCCTGCCCGCCAGAATACTGGCGGGCGCAATGTGCGTTCAAAGAATCCATGATTCTCTGAATTCTGCAATTCACATTACTTTTCGCATTTCTCTGCGTTCTTCATCGATCCCAGAACCAAGATATCCGTTGTTGAAAGTTTTGATTCATTTTCAAAACGACTACAAAAGGCGCCAAGAAGGCTCATATTATGAAAAAACCCGCGAGGGGGTATACAAAAAGAGTTTTGGTTGGTCCTCCGGCGGGCGCCTTGGTCCGGGGCTGCGACGCACCCGGGGCAGAGATCCCGCCGAGGCAACAGTTTGGTAACGTTCACATTGGGTTTGGGAGTTGTAAACTCGGTAATGATCCCTCCGCTGGTTCACCAACGGACACCTTGTTTACGACGATTACTTCCTCTAATTGACCAAGA

>66-B4 P80502028_ORD-33_ITS4_19833_A07
GGGCAGCTACTGATTCGAGGTCACTCTGTAAAAGTTGGGCGTTTTACGGCAGTGGCCGCGTCGGGCTCCCGTTGCGAGGTTGTGCTACTACGCAGGGGTGGCACGCGACGAGGCCGCCAATTCATTTCGGGGGCGGCGTGGCACACTGAGACAGCGGGCCAGGATGCCGTCCCCCAACACCAGGGTGTCTCCCCCTCCGAAAAGGGGGACCTGAGGGTTGAAATGACGCTCGAACAGGCATGCCCGCCAGAATACTGGCGGGCGCAATGTGCGTTCAAAGATTCGATGATTCACTGAATTCTGCAATTCACATTACTTATCGCATTTCGCTGCGTTCTTCATCGATGCCAGAACCAAGAGATCCGTTGTTGAAAGTTTTGATTCATTTAAAATGATGTGACTCAGAGTAATACTGCCGTGTAACGGGTACACATTCAGGGTTTTGGGTGTTACACCGGCGGGGGCTGGCCCCCTGTCTCCAGGGAGTAGAACCCGCCGAGGCAACGAATAAACAAATGGTATATGTTCACAGTGGGTTTGGGAGTTGAAAACTCGGTAATGATCCCTCCGCTGGTTCACCAACGGAGACCTTGTTACGACTTTTACTTCCTCTAATT

>17-A1 P80419344_ORD-13_ITS4_19643_C09.ab1
CTACTGATCCGAGGTCACCTTTGATAAAGATTTAACGGCCGCGGCAGACCTGCACTCCCTAGCGACATGTGTCACAACGCTCGGAGACAGACTGCTCAGCCGGAGACTTTAAGGCGCGCAGCGATGGAGATCGCCGCGGCGCCCAATACCAAGCTAGGCTTGAGTGGTGAAATGACGCTCGAACAGGCATGCCCCGCGGAATACCACGGGGCGCAATGTGCGTTCAAAGATTCGATGATTCACTGAATTCTGCAATTCACATTACTTATCGCATTTCGCTGCGTTCTTCATCGATGCCAGAACCAAGAGATCCGTTGTTGAAAGTTTTGTTTAATTCTTTAAAAGACTCCGACGCAAAAGATGCAGAGTTTAGTTGAAGGCCACCGGGGGCACCGCCGCCTGACGGCAGGGTCGCCCCCGAAGCAACAGAGTTGTGGTTCACAAAGGGTGTGGGATACGGCCCGCCCTCTCCCCGAGGGGAGAGTGCCTTCTTATCGGCCTATTTTAATGATCCCTCCGCAGGTTCACCTACGGAGACCTTGTTACGACTTTTACTTCCTCTAAATGACCAAG

>HW P80502030_ORD-35_ITS4_19833_A09
TCTACTGATCGAGGTCACCTTAGAAATGGGGGGTTTTACGGCAAGAACCCGCCGCACGACCATAGCGATGTAGAGTTACTACGCTCGGTGTGACTAGCGAGCCCGCCACTGATTTTGAGGGACCGCGGACAGCCGCGGATCCCCAACGCAAGCAGAGCTTGATGGTTGAAATGACGCTCGAACAGGCATGCTCGCCAGAATACTGGCGAGCGCAATGTGCGTTCAAAGATTCGATGATTCACTGAATTCTGCAATTCACATTACTTATCGCATTTCGCTGCGTTCTTCATCGATGCCAGAACCAAGAGATCCGTTGTTGAAAGTTTTGACTTATTTAAAAGTTTACTCAGAGAGACATAAAATATCAAGAGTTTAGTTTCGGCACTCCGGCGGGCAGCCTCCCGCGAGCGGGAGACCCGAGGATCCGGGAGGGCCCGAGGGCCTTTCCGGACCGCCAGCGCCGAGGCAACCGTACGGGTAAGATTCGCGATGGTTTGTGGGAGTTTTGCAACTCTGTAATGATCCCTCCGCTGGTTCACCAACGGAGACCTTGTTACGACTTTTACTTCCTCTAATTGGACCAAGA

>74-F11 P80901013_ORD-46_ITS4_21895_G11.ab1
GGGCTTCCTACCTGATCCGAGGTCACCTGGATAGATTGATTGGGGTCGCCGGCGGGCGCCGGCCGGGCCTACAGAGCGGGTGACGAAGCCCCATACGCTCGAGGACCGGACGCGGTGCCGCCGCTGCCTTTCGGGTCCGCCCCCCGAAACCGGGGGGCGGGGCCCAACACACAAGCCGTGCTTGAGGGCAGCAATGACGCTCGGACAGGCATGCCCCCCGGAATACCAGGGGGCGCAATGTGCGTTCAAAGACTCGATGATTCACTGAATTCTGCAATTCACATTACTTATCGCATTTCGCTGCGTTCTTCATCGATGCCGGAACCAAGAGATCCGTTGTTGAAAGTTTTAACTGATTTAGTTAATCACTCAGACTGCAATCTTCAGACAGAGTTCAATGGTGTCTTCGGCGAGCGCGGGCCCGGGGGCGGATGCCCCCCGGCGGCCGTGAGGCGGGCTCGCCGAAGCAACAAGGTACGATAAACACGGGTGGGAGGTTGGACCCAGAGGGCCCTCACTCGGTAATGATCCTTCCGCAGGTTCACCTACGGAAACCTTGTTACGACTTTTACTTCCTCTAAATGACCAAGA

>99-H4 P80928411_ORD-60_ITS4_22322_F01
CACTGGACTACCTGATCGAGGTCACCTGAAAAAAAAAGGTTGGGGGGTCGACGGGCGCCGGCCGGGCCTACAGAGCGGGTGACAAAGCCCCATACGCTCGAGGATCGGACGCGGTGCCGCCACTGCCTTTCGGGCCTGTTCCCGGGGGAACAGGGCCCAACACACAAGCCGGGCTTGAGGGCAGCAATGACGCTCGGACAGGCATGCCCCCCGGAATACCAGGGGGCGCAATGTGCGTTCAAAGACTCGATGATTCACTGAATTCTGCAATTCACATTAATTATCGCATTTCGCTGCGTTCTTCATCGATGCCGGAACCAAGAGATCCGTTGTTGAAAGTTTTAACTAATTTTGCTAATCGCTCAGACTGCATTCTTCAGACAGCGTTCAGAATTGTCTCCGGCAGGCGCGGGCCCGGGGGCAGAAGCCCCCCGGCGGCCGTGAGGCGGGCCTGCCGAAGCAACAAGGTACGAATAAACACGGGTGGGAGGTTGGACCCGGAGGGCCCTCACTCAGTAATGATCCTTCCGCAGGTTCACCTACGGAAACCTTGTTACGACTTTTACTTCCTCTAATTTGACCAAGA

>78-D10 P80419339_ORD-8_ITS4_19657_B06.ab1
TGGGCTCTACCTGATCCGAGGTCACCTGAAAAAAGATTGATGGGGGTCGGCAAGCGCCGGCCGGGCCTACAGAGCGGGTGACAAAGCCCCATACGCTCGAGGATCGGACGGTGCCGCCACTGCCTTTCGGGCCTGTTCCCGGAGGAACAAGACCCAACAAACAAGCCGGGCTTGAGGGCAGCAATGACGCTCGGACAGGCATGCCCCCCGGAATACCAGGGGGCGCAATGTGCGTTCAAAGACTCGATGATTCACTGAATTCTGCAATTCACATTAATTATCGCATTTCGCTGCGTTCTTCATCGATGCCGGAACCAAGAGATCCGTTGTTGAAAGTTTTAACTAATTTTGCTTAATCGCTCAGACTGCATTCTTCAGACAGCGTTCAAGATTGTCTCCGGCAGGCGCGGGCCCGGGGGCAGAAGCCCCCCGGCGGCCGTGAGGCGGTTTTTGCCGAAGCAACAAGGCACAATAAACACGGGTGGGAGGTTGGACCCAGAGGGCCCTCACTCAGTAATGATTCTTCCGCAGGTTCACCTACGGAAACCTTGTTACGACTTTTACTTCCTCTAAATGACCAAGA

>81-D8 P80419342_ORD-11_ITS4_19643_C07.ab1
TCTACCTGATCCGAGGTCACCTGGAAAAAAGATTGATGGTGTCGGCAGACGCCGGCCGGGCCTACAGAGCGGGTGACGAAGCCCCATACGCTCGAGGACCGGACGCGGTGCCGCCGCTGCCTTTCGGGCCCGTCCCGGGGGACGAGGGCCCAACACACAAGCCGTGCTTGAGGGCAGCAATGACGCTCGGACAGGCATGCCCCCCGGAATACCAGGGGGCGCAATGTGCGTTCAAAGACTCGATGATTCACTGAATTCTGCAATTCACATTACTTATCGCATTTCGCTGCGTTCTTCATCGATGCCGGAACCAAGAGATCCGTTGTTGAAAGTTTTAACAAATTTAGCTTTTCGCTCAGACTGCAATCTTCATACAGCGTTCACAGGTGTCTTCGGCGGGCGCGGGCCCGGGGACGGAAGCCCCCCGGCGGCCTTGCGGCGGGCCCGCCGAAGCAACAAGGTACGATAAACACGGGTGGGAGGTTGGACCCAGAGGGCCCTCACTCGGTAATGATCCTTCCGCAGGTTCACCTACGGAAACCTTGTTACGACTTTTACTTCCTCTAAATGACCAA

>107-H3 P80419336_ORD-5_ITS4_19643_C01.ab1
TACCTACCTGATCCGAGGTCACCTGGAAAAATTTGGTTGATCGGCAAGCGCCGGCCGGGCCTACAGAGCGGGTGACAAAGCCCCATACGCTCGAGGACCGGACTCGGTGCCGCCGCTGCCTTTCGGGCCCGTCCCCCGGGATCGGAGGACGGGGCCCAACACACAAGCCGTGCTTGAGGGCAGCAATGACGCTCGGACAGGCATGCCCTCCGGAATACCAGAGGGCGCAATGTGCGTTCAAAGACTCGATGATTCACTGAATTCTGCAATTCACATTACGTATCGCATTTCGCTGCGTTCTTCATCGATGCCGGAACCAAGAGATCCGTTGTTGAAAGTTTTAAATAATTTATATTTTTACTCAGACTACAATCTTCAGACAGAGTTCTAAGGTGTCTTCGGCGGGCACGGGCCCGGGGGCAGAAGCCCCCCGGCGGCCGTGAGGCGGGCCCGCCAAAGCGACAAGGTAT

>125-B10 P80928415_ORD-64_ITS4_22322_F05
TTTTGGTTTCTACTGATCCGAGGTCACCTGGATAAAAGTTTGGTTGATCGGCAAGCGCCGGCCGGGCCTACAGAGCGGGTGACAAAGCCCCATACGCTCGAGGACCGGACGCGGTGCCGCCGCTGCCTTTCGGGCCCGTCCCCCGGGAGCGGAGGACGGGGCCCAACACACAAGCCGTGCTTGAGGGCAGCAATGACGCTCGGACAGGCATGCCCTCCGGAATACCAGAGGGCGCAATGTGCGTTCAAAGACTCGATGATTCACTGAATTCTGCAATTCACATTACGTATCGCATTTCGCTGCGTTCTTCATCGATGCCGGAACCAAGAGATCCGTTGTTGAAAGTTTTAAATAATTTATATTTTCACTCAGACTGCAATCTTCAGACAGAGTTCTAGGTGTCTTCGGCGGGCGCGGGCCCGGGGGCAGAGCCCCCCGGCGGCCACAAAGGCGGGCCCGCCGAAGCAACAAGGTACAATAAACATGGGTGGGAGGTTGGACCCAGAGGGCCCTCACTCGGTAATGATCCTTCCGCAGGTTCACCTACGGAAACCTTGTTACGACTTTTACTTCCTCTAAATGACCAAGA

>114-D12 P80419343_ORD-12_ITS4_19657_C04.ab1
GTCCTACCTGATCCGAGGTCAACCTGAAAAAAGGATGATTGGTTGTCGGCTGGCGCCGGCCGGGCCTACAGAGCGGGTGACAAAGCCCCATACGCTCGAGGACCGGACTCGGTGCCGCCGCTGCCTTTCGGGCCCGTCCCCCAGAGGGGGGACGGAACCCAATAACAAGCCGTGCTTGAGGGCAGCAATGACGCTCGGACAGGCATGCCCCCCGGAATACCAGGGGGCGCAATGTGCGTTCAAAGACTCGATGATTCACTGAATTCTGCAATTCACATTAGTTATCGCATTTCGCTGCGTTCTTCATCGATGCCGGAACCAAGAGATCCGTTGTTGAAAGTTTTAACTTATTTAGTTTTCGCTCAGACTGCAATCTTCATACAGAGTTCAAAGGTGTCTCCGGTGAGCGCGGACCCGGGGGCAGAAGCCCCCCGGCGGCCGTGAGGCGGGCTCACCGAAGCAACAAGGTACAATAAACACGGGTGGGAGGTTGGACCCAGAGGGCCCTCACTCAGTAATGATCCTTCCGCAGGTTCACCTACGGAAACCTTGTTACGACTTTTACTTCCTCTAAATGACCAAGA

>3-G10 P80425131_ORD-17_ITS4_19737_C10.ab1
TCTCTACCTGATCCGAGGTCACCTTGTAAAAAGATGTGGTGGTGACCAACCCCCGCAGGTCCTTCCCGAGCGAGTGACAGAGCCCCATACGCTCGAGGACCAGACGGACGTCGCCGCTGCCTTTCGGGCAGGTCCCCGGAGGGACCACGCCCAACACACAAGCCGTGCTTGAGGGCAGAAATGACGCTCGGACAGGCATGCCCCCCGGAATGCCAGGGGGCGCAATGTGCGTTCAAAGATTCGATGATTCACGGAATTCTGCAATTCACATTACTTATCGCATTTCGCTGCGTTCTTCATCGATGCCGGAACCAAGAGATTCGTTGTTGAAAGTTTTGACAATTTTCATATCACTCAGACAGCCCATCTTCATCAGGGTTCAAAGGGCGCCTCGGCGGGCGCGGGCCCGGGGACAGACGTCCCCCGGCGACCAGGTTACCCCAGTGGGCCCGCCAAAGCAACAGGTATATGAGACAAGGGTGGGAGGTTGAGCCGCGAGGGCTCTCACTCGGTAATGATCCTTCCGCAGGTTCACCTACGGAAACCTTGTTACGACTTTTACTTCCTCTAATGGAACCAAGA

>37-A6 P80928410_ORD-59_ITS4_22322_E12
GAGTGGCTCTACTGATCGAGGTCACATTTCAGAAATTGGGGGGTTTTCGGACGGGGCCCCCCCGGCCTCCCGGGGCGAGGTGTGCAAACCAGTGCGGAAGAGAGGCTGGCGCGACAGCGCCACTGTTTTTCGGGGCCGGCCCCGTGTGAGGGGCCCGATCCCCAACGCCGATCCCCCGGAGGGGTTCGAGGGTTGAAATGACGCTCGGACAAGCATGCCCGCCAAAATACTGCGGGGGCGCAATGTGTGTTCAAAGATTCGATGATTCACTGATTTCTGATATTCATTTTACTTTATCTCATTTCGCTGCGTTCTTCATCGATGCCCGAACCAAAAGATCCGTTGTTGAAAGGTTTTGATTCTTTTTTGAATTTTCCTCCGACAGGGTTCGAAATAGCTCCCAGTAGGGCGACTACCCCGGGAGTTTGATTGCTTCCGCGGGCGGGAGGCTGGTCCGGCGGCTGCGATGCACCCGGGGTGCGACGCCGCCGAGGCAGACCCGGATGGCGTTCACATTGGGTGAGCGTTCTGTAAGTTCTCCTATGATCACTCCGCTGCCACTTTTACTTCCACGATGTGACCACGATTACTTCCTCAAAATGACCAAGACCT

>95-C6 P80928420_ORD-69_ITS4_22322_F10
ACACGACCAAGAGTCGATGCGAGTGTGCAAACTACTGCGCAGGAAAGGCTGCGGCGAGACCGCCACTGTATTTCGGAGACGGCCACCGCCAAGAGGCAGGGCCGATCCCCAACGCCGACCCCCCGGAGGGGTTCGAGGGTTGAAATGACGCTCGGACAGGCATGCCCGCCAGAATACTGGCGGGCGCAATGTGCGTTCAAAGATTCGATGATTCACTGAATTCTGCAATTCACATTACTTATCGCATTTCGCTGCGTTCTTCATCGATGCCAGAACCAAGAGATCCGTTGTTGAAAGTTTTGATTCATTTTCGAAACGCCTACGAGAGGCGCCGAGAAGGCTCAGATTATGAAAAAACCCGCGAGGGGGTATACAAAAAGAGTTTTGGTTGGTCCTCCGGCGGGCGCCTTGGTCCGGGGCTGCGACGCACCCGGGGCAGAGATCCCGCCGAGGCAACAGTTTGGTAACGTTCACATTGGGTTTGGGAGTTGTAAACTCGGTAATGATCCCTCCGCTGGTTCACCAACGGAGACCTTGTTACGACTTTTACTTCCTCTAATGGGACCAAGAA

>45-G11 P80928412_ORD-61_ITS4_22322_F02
CCCTGGGCTTCTACCTGATCCGAGGTCACATTTCAGAAGTTGGGTGTTTAACGGCTGTGGACGCGCCGCGCTCCCGATGCGAGTGTGCAAACTACTGCGCAGGAGAGGCTGCGGCGAGACCGCCACTGTATTTCGGAGACGGCCACCGCCAAGAGGCAGGGCCGATCCCCAACGCCGACCCCCCGGAGGGGTTCGAGGGTTGAAATGACGCTCGGACAGGCATGCCCGCCAGAATACTGGCGGGCGCAATGTGCGTTCAAAGATTCGATGATTCACTGAATTCTGCAATTCACATTACTTATCGCATTTCGCTGCGTTCTTCATCGATGCCAGAACCAAGAGATCCGTTGTTGAAAGTTTTGATTCATTTTCGAAACGCCTACGAGAGGCGCCGAGAAGGCTCAGATTATAAAAAAACCCGCGAGGGGGTATACAAAAAGAGTTTTGGTTGGTCCTCCGGCGGGCGCCTTGGTCCGGGGCTGCGACGCACCCGGGGCAGAGATCCCGCCGAGGCAACAGTTTGGTAACGTTCACATTGGGTTTGGGAGTTGTAAACTCGGTAATGATCCCTCCGCTGGTTCACCAACGGAGACCTTGTTACGACTTTTACTTCCTCTAAATGACCAAGA

>CL P80502029_ORD-34_ITS4_19833_A08
GGATCTACTGATCCGAGGTCACATTTCAGAAGTTGGGTGTTTAACGGCTGTGGACGCGCCGCGCTCCCGATGCGAGTGTGCAAACTACTGCGCAGGAGAGGCTGCGGCGAGACCGCCACTGTATTTCGGAGACGGCCACCCGCAGAGGGAGGGCCGATCCCCAACGCCGACCCCCCGGAGGGGTTCGAGGGTTGAAATGACGCTCGGACAGGCATGCCCGCCAGAATACTGGCGGGCGCAATGTGCGTTCAAAGATTCGATGATTCACTGAATTCTGCAATTCACATTACTTATCGCATTTCGCTGCGTTCTTCATCGATGCCAGAACCAAGAGATCCGTTGTTGAAAGTTTTGATTCATTTTCGAAACGCCTACGAGAGGCGCCGAGAAGGCTCAGATTATAAAAAAAACCCGCGAGGGGGTATACAATAAGAGTTTTAGGTTGGTCCTCCGGCGGGCGCCTTGGTCCGGGGCTGCGACGCACCCGGGGCAGAGATCCCGCCGAGGCAACAGTTTGGTAACGTTCACATTGGGTTTGGGAGTTGTAAACTCGGTAATGATCCCTCCGCTGGTTCACCAACGGAGACCTTGTTACGACTTTTACTTCCTCTA

>16-D5 P80901015_ORD-48_ITS4_21895_H01.ab1
GGGTTCCATACCTGAGCAGAGGTCACATTTCAGAAGTTGGGTGTTTAACGGCTGTGGACGCGCCGCGCTCCCGATGCGAGTGTGCAAACTACTGCGCAGGAGAGGCTGCGGCGAGACCGCCACTGTATTTCGGAGACGGCCACCGCCAAGAGGCAGGGCCGATCCCCAACGCCGACCCCCCGGAGGGGTTCGAGGGTTGAAATGACGCTCGGACAGGCATGCCCGCCAGAATACTGGCGGGCGCAATGTGCGTTCAAAGATTCGATGATTCACTGAATTCTGCAATTCACATTACTTATCGCATTTCGCTGCGTTCTTCATCGATGCCAGAACCAAGAGATCCGTTGTTGAAAGTTTTGATTCATTTTCGAAACGCCTACGAGAGGCGCCGAGAAGGCTCAGATTATAAAAAAACCCGCGAGGGGGTATACAAAAAGAGTTTTGGTTGGTCCTCCGGCGGGCGCCTTGGTCCGGGGCTGCGACGCACCCGGGGCAGAGATCCCGCCGAGGCAACAGTTTGGTAACGTTCACATTGGGTTTGGGAGTTGTAAACTCGGTAATGATCCCTCCGCTGGTTCACCAACGGAGACCTTGTTACGACTTTTACTTCCTCTAAATTGACCAA

>100-D3 P80928403_ORD-52_ITS4_22322_E03
GATGCGAGTGTGCAAACTACTGCGCAGGACAGGCTGCGGCGAGACCGCCACTGTATTTCGGAGACGGCCACCGCCAAGAGGCAGGGCCGATCCCCAACGCCGACCCCCCGGAGGGGTTCGAGGGTTGAAATGACGCTCGGACAGGCATGCCCGCCAGAATACTGGCGGGCGCAATGTGCGTTCAAAGATTCGATGATTCACTGAATTCTGCAATTCACATTACTTATCGCATTTCGCTGCGTTCTTCATCGATGCCAGAACCAAGAGATCCGTTGTTGAAAGTTTTGATTCATTTTCGAAACGCCTACGAGAGGCGCCGAGAAGGCTCAGATTATAAAAAAACCCGCGAGGGGGTATACAAAAAGAGTTTTGGTTGGTCCTCCGGCGGGCGCCTTGGTCCGGGGCTGCGACGCACCCGGGGCAGAGATCCCGCCGAGGCAACAGTTTGGTAACGTTCACATTGGGTTTGGGAGTTGTAAACTCGGTAATGATCCCTCCGCTGGTTCACCAACGGAGACCTTGTTACGACTTTTACTTCCTCTAATGAACCAAGA

>104-D12 P80928404_ORD-53_ITS4_22322_E04
TCTATGACGAGAGTCCTCCGCTTATTGATATGCTCCTCCGCTTACTTCCTCTAAATGACCAAGAGACGATGCCTTTGTGCTATCTACTGCCCAGGACAGGCTGCGGCGAGACCGCCACTGTATTTCGGAGACGGCCACCGCCAAGAGGCAGGGCCGATCCCCAACGCCGACCCCCCGGAGGGGTTCGAGGGTTGAAATGACGCTCGGACAGGCATGCCCGCCAGAATACTGGCGGGCGCAATGTGCGTTCAAAGATTCGATGATTCACTGAATTCTGCAATTCACATTACTTATCGCATTTCGCTGCGTTCTTCATCGATGCCAGAACCAAGAGATCCGTTGTTGAAAGTTTTGATTCATTTTCGAAACGCCTACGAGAGGCGCCGAGAAGGCTCAGATTATAAAAAAACCCGCGAGGGGGTATACAAAAAGAGTTTTGGTTGGTCCTCCGGCGGGCGCCTTGGTCCGGGGCTGCGACGCACCCGGGGCAGAGATCCCGCCGAGGCAACAGTTTGGTAACGTTCACATTGGGTTTGGGAGTTGTAAACTCGGTAATGATCCCTCCGCTGGTTCACCAACGGAGACCTTGTTACGACTTTTACTTCCTCTAAATGGACCAAAGA

>98-C8 P80928405_ORD-54_ITS4_22322_E05
TCTATGACGAGAGAGGTCCGCTTATCGAATGCTGGTGTTCTCACGTCGTCGACGCGACGCGCTCCCGATGCGAGTGTGCTAACTACTGCGCAGGACAGGCTGCGGCGAGACCGCCACTGTATTTCGGAGACGGCCACCGCCAAGAGGCAGGGCCGATCCCCAACGCCGACCCCCCGGAGGGGTTCGAGGGTTGAAATGACGCTCGGACAGGCATGCCCGCCAGAATACTGGCGGGCGCAATGTGCGTTCAAAGATTCGATGATTCACTGAATTCTGCAATTCACATTACTTATCGCATTTCGCTGCGTTCTTCATCGATGCCAGAACCAAGAGATCCGTTGTTGAAAGTTTTGATTCATTTTCGAAACGCCTACGAGAGGCGCCGAGAAGGCTCAGATTATAAAAAAACCCGCGAGGGGGTATACAAAAAGAGTTTTGGTTGGTCCTCCGGCGGGCGCCTTGGTCCGGGGCTGCGACGCACCCGGGGCAGAGATCCCGCCGAGGCAACAGTTTGGTAACGTTCACATTGGGTTTGGGAGTTGTAAACTCGGTAATGATCCCTCCGCTGGTTCACCAACGGAGACCTTGTTACGACTTTTACTTCCTCTAA

>80-G9 P80928406_ORD-55_ITS4_22322_E07
TCTCTATGACGAGAGTCCTCCGCTTATTGAATGCTCGTCCGCTCACTTCCTCGAAACGACCCGCTCCCGATGCCAGTGTGCTAACTACTGCGCAGGACAGGCTGCGGCGAGACCGCCACTGTATTTCGGAGACGGCCACCGCCAAGAGGCAGGGCCGATCCCCAACGCCGACCCCCCGGAGGGGTTCGAGGGTTGAAATGACGCTCGGACAGGCATGCCCGCCAGAATACTGGCGGGCGCAATGTGCGTTCAAAGATTCGATGATTCACTGAATTCTGCAATTCACATTACTTATCGCATTTCGCTGCGTTCTTCATCGATGCCAGAACCAAGAGATCCGTTGTTGAAAGTTTTGATTCATTTTCGAAACGCCTACGAGAGGCGCCGAGAAGGCTCAGATTATAAAAAAACCCGCGAGGGGGTATACAAAAAGAGTTTTGGTTGGTCCTCCGGCGGGCGCCTTGGTCCGGGGCTGCGACGCACCCGGGGCAGAGATCCCGCCGAGGCAACAGTTTGGTAACGTTCACATTGGGTTTGGGAGTTGTAAACTCGGTAATGATCCCTCCGCTGGTTCACCAACGGAGACCTTGTTACGACTTTTACTTCCTCTAATGGACCAAGA

>114-G8 P80928407_ORD-56_ITS4_22322_E08
AGCTGGTCTCTATGACGAGAGAGGTCACTTATCGAATTTGGGTGTTTAACGGCTGTGGACGCGCCGCGCTCCCGATGCGAGTGTGCAAACTACTGCGCAGGACAGGCTGCGGCGAGACCGCCACTGTATTTCGGAGACGGCCACCGCCAAGAGGCAGGGCCGATCCCCAACGCCGACCCCCCGGAGGGGTTCGAGGGTTGAAATGACGCTCGGACAGGCATGCCCGCCAGAATACTGGCGGGCGCAATGTGCGTTCAAAGATTCGATGATTCACTGAATTCTGCAATTCACATTACTTATCGCATTTCGCTGCGTTCTTCATCGATGCCAGAACCAAGAGATCCGTTGTTGAAAGTTTTGATTCATTTTCGAAACGCCTACGAGAGGCGCCGAGAAGGCTCAGATTATAAAAAAACCCGCGAGGGGGTATACAAAAAGAGTTTTGGTTGGTCCTCCGGCGGGCGCCTTGGTCCGGGGCTGCGACGCACCCGGGGCAGAGATCCCGCCGAGGCAACAGTTTGGTAACGTTCACATTGGGTTTGGGAGTTGTAAACTCGGTAATGATCCCTCCGCTGGTTCACCAACGGAGACCTTGTTACGACTTTTACTTCCTCTAA

>117-H9 P80928417_ORD-66_ITS4_22322_F07
TTCTCTATGACGAGAGAGGTCTGCTTATTGAATTTGGGTGTTTAACGGCTGTGGACGCGCCGCGCTCCCGATGCGAGTGTGCAAACTACTGCGCAGGAGAGGCTGCGGCGAGACCGCCACTGTATTTCGGAGACGGCCACCGCCAAGAGGCAGGGCCGATCCCCAACGCCGACCCCCCGGAGGGGTTCGAGGGTTGAAATGACGCTCGGACAGGCATGCCCGCCAGAATACTGGCGGGCGCAATGTGCGTTCAAAGATTCGATGATTCACTGAATTCTGCAATTCACATTACTTATCGCATTTCGCTGCGTTCTTCATCGATGCCAGAACCAAGAGATCCGTTGTTGAAAGTTTTGATTCATTTTCGAAACGCCTACGAGAGGCGCCGAGAAGGCTCAGATTATAAAAAAACCCGCGAGGGGGTATACAAAAAGAGTTTTGGTTGGTCCTCCGGCGGGCGCCTTGGTCCGGGGCTGCGACGCACCCGGGGCAGAGATCCCGCCGAGGCAACAGTTTGGTAACGTTCACATTGGGTTTGGGAGTTGTAAACTCGGTAATGATCCCTCCGCTGGTTCACCAACGGAGACCTTGTTACGACTTTTACTTCCTCTAATGGACCCAAGA

>121-G6 P80419334_ORD-3_ITS4_19643_B11.ab1
GGGGGTTCTACCTGATTCGAGGTCAACTTTGAAAAAAGTTTGGGGCGTTTTACGGCAGTGGCCACCGTCGGGCTCCTATTGCGAGGTGTTTTCTACTACGCAGAGGAAAAGACCGCGACGAGGCCGCCAATTCATTTAGGGGGCGGCGCCGGGGGGGGGAGTCCCCCCCCCC
>22E8
TCACCTCCCACCCGTGTTTATTGTACCTTGTTGCTTCGGTGCGCCCGCCTCACGGCCGCCGGGGGGCTTCTGCCCCCGGGTCCGCGCGCACCGGAGACACTATTGAACTCTGTCTGAAGATTGCAGTCTGAGCATAAACTAAATAAGTTAAAACTTTCAACAACGGATCTCTTGGTTCCGGCATCGATGAAGAACGCAGCGAAATGCGATAACTAATGTGAATTGCAGAATTCAGTGAATCATCGAGTCTTTGAACGCACATTGCGCCCCCTGGTATTCCGGGGGGCATGCCTGTCCGAGCGTCATTGCTGCCCTCAAGCACGGCTTGTGTGTTGGGCTCCGTCCCCCCGGGGACGGGTCCGAAAGGCAGCGGCGGCACCGAGTCCGGTCCTCGAGCGTATGGGGCTTTGTCACCCGCTCTGTAGGCCCGGCCGGCGCCAGCCGACAACCAATCATCCTTTTTTCAGGTTGACCTCGGATCAGGTAGGGATACCCGCTGAACTTAAGCATATCAATAAGCG

>100D3
GCCTGGTCTCTATGACGAGAGAGGTCCGCTTATTGAATTTGGGTGTTTAACGGTCCTCGACGCGACGCGCTCCCGATGCGAGTGTGCAAACTACTGCGCAGGACAGGCTGCGGCGAGACCGCCACTGTATTTCGGAGACGGCCACCGCCAAGAGGCAGGGCCGATCCCCAACGCCGACCCCCCGGAGGGGTTCGAGGGTTGAAATGACGCTCGGACAGGCATGCCCGCCAGAATACTGGCGGGCGCAATGTGCGTTCAAAGATTCGATGATTCACTGAATTCTGCAATTCACATTACTTATCGCATTTCGCTGCGTTCTTCATCGATGCCAGAACCAAGAGATCCGTTGTTGAAAGTTTTGATTCATTTTCGAAACGCCTACGAGAGGCGCCGAGAAGGCTCAGATTATAAAAAAACCCGCGAGGGGGTATACAAAAAGAGTTTTGGTTGGTCCTCCGGCGGGCGCCTTGGTCCGGGGCTGCGACGCACCCGGGGCAGAGATCCCGCCGAGGCAACAGTTTGGTAACGTTCACATTGGGTTTGGGAGTTGTAAACTCGGTAATGATCCCTCCGCTGGTTCACCAACGGAGACCTTGTTACGACTTTTACTTCCTCTAATGAACCAAGA

>37C6
CCCTCGGGGGTCACCCTCCCACCCGGGTTTAACGAACCTTGTTGCTTCGGCGGGCCCGCCTCACGGCCGCCGGGGGGCATCCGCCCCCGGGCCCGCGCCCGCCGAAGCCACCTGTGAACGCTGTCTGAAGTATGCAGTCTGAGACAATTATTAAATTAATTAAAACTTTCAACAACGGATCTCTTGGTTCCGGCATCGATGAAGAACGCAGCA

>45F10
TGGCGGTTTCTCCATGACGAGTAGAGGTCACATTCTGAAGTTGGGTGTTTTACGGCGTGGCCGCGCCGCTCTCAAGTTGCGAGGTGTTAGCTACTACGCAATGGAAGCTGCGGCGGGACCGCCACTGTATTTGGGGGACGGCGTGTGCCCGCAGGGGGCGCCTCGCCGATCCCCAACGCCAGGCCCGGGGGCCTGAGGGTTGTAATGACGCTCGAACAGGCATGCCCGCCAGAATACTGGCGGGCGCAATGTGCGTTCAAAGATTCGATGATTCACTGAATTCTGCAATTCACATTACTTATCGCATTTCGCTGCGTTCTTCATCGATGCCAGAGCCAAGAGATCCGTTGTTGAAAGTTTTAATTTATTTGCTTGTTTTACTCAGAAGAAACATAATAGAAACAGAGTTAGGGGGTCCTCTGGCGGGGGCGGCCCGTGTTACGGGGCCGTCTGTTCCCGCCGAAGCAACGTTTTAGGTATGTTCACAGGGTTGATGAGTTGTATAACTCGGTAATGATCCCTCCGCTGGTTCACCAACGGAGACCTTGTTACGACTTTTACTTCCTCTAAATGACCAAG

>#29
TACTGGGATTCTACCTGATCCGAGGTCACTCTTGAAGTTGGGCGTTTTACGGCGTGACCGTCTCCGCGCTCCGGTGCGAGGTTGTGCTACTACGCAGGGGAGGCTGCGGCGAGGTCGCCACTGCATTTCGGGGGCGGCGCGCGCAGGGCGGCCGGCCCCCAACACCAGGTCCCCCCCGCGAAGGGGGGCCCTGAGGGTTGAAATGACGCTCGGACAGGCATGCCCGCCAGAATGCTGGCGGGCGCAATGTGCGTTCAAAGATTCGATGATTCACTGAATTCTGCAATTCACATTACTTATCGCATTTCGCTGCGTTCTTCATCGATGCCAGAGCCAAGAGATCCGTTGTTGAAAGTTTTGATTCATTTTTTGTTTGTGAGACTCAGAGAGTATGCCACTGTTTAAAGCAAGAGTTTGGGTCCTCCGGCGGGCGCCTGGGTCCGGGCCGCGAGTTGGGCGCCGGGGCGGTCCCGCCGAGGCAACGTTCAGGTATGTTCACAGGGGTTTGGGAGTTGATAACTCGGTAATGATCCCTCCGCTGGTTCACCAACGGAGACCTTGTTACGACTTTTACTTCCTCTAAATGACCAAGA

>32F1
AACCAGCGGAGGGATCATTATCGAGTTCTAAAAAACTCCCAAACCCATGTGAACATACCATTTGTTGCTT
CGGCGGGATCGCCCCGGGTGCCATTCAGTTGCGCCCCGGAGTCAGGCGCCCGCCAGAGGACCGAAACTCT
TGTATTATTGAGAATCTCTGAGTGGATTAAACAAATAATCAAAACTTTCAACAACGGATCTCTTGGTTCT
GGCATCGATGAAGAACGCAGCGAAATGCGAAAAGTAATGTGAATTGCAGAATTCAGTGAATCATCGAATC
TTTGAACGCACATTGCGCCCGCCAGTATTCTGGCGGGCATGCCTGTCTGAGCGTCATTTCAACCCTCACG
CCCACTTGGGCGTGGTGTTGGGGATCGGCTAAGCCCTATAGACGGGACGCCGGCCCCTAAATCTAGTGGC
GGGACCGCTGTGGCCTCCTCTGCGTAGTAGTGATACCCCGCATGTGGAGAGCGGCGAGCCCCTGCCGTTA
AACCCCCAAC

>42B7
AGGAAGTAAAAGTCGTAACAAGGTTTCCGTAGGTGAACCTGCGGAAGGATCATTACCGAGTGCTGGGTCC
TTCGGGGCCCAACCTCCCACCCGTGCTTACCGTACCCTGTTGCTTCGGCGGGCCCGCCTTCGGGCGGCCC
GGGGCCTGCCCCCGGGACCGCGCCCGCCGGAGACCCCAATGGAACACTGTCTGAAAGCGTGCAGTCTGAG
TCGATTGATACCAATCAGTCAAAACTTTCAACAATGGATCTCTTGGTTCCGGCATCGATGAAGAACGCAG
CGAAATGCGATAACTAATGTGAATTGCAGAATTCAGTGAATCATCGAGTCTTTGAACGCACATTGCGCCC
CCTGGTATTCCGGGGGGCATGCCTGTCCGAGCGTCATTTCTCCCCTCCAGCCCCGCTGGTTGTTGGGCCG
CGCCCCCCCGGGGGCGGGCCTCGAGAGAAACGGCGGCACCGTCCGGTCCTCGAGCGTATGGGGCTCTGTC
ACCCGCTCTATGGGCCCGGCCGGGGCTTGCCTCGACCCCCA
